# Supplementary material for: Differential expression of miRNA-146a and miRNA-155 in gastritis induced by Helicobacter pylori infection in paediatric patients, adults, and an animal model
Source: BMC Infect Dis. 2018 Sep 15;18:463. doi: 10.1186/s12879-018-3368-2 (PMC6139157; doi:10.1186/s12879-018-3368-2)
Supplement: Supplementary file 1 — Table S1. Expression of miRNA-146a and miRNA-155 in the gastric lesions of children and adults infected with and without H. pylori. miRNA levels were normalized to RNU48 and RNU6 levels. (XLSX 19 kb) [file 12879_2018_3368_MOESM1_ESM.xlsx]

## Sheet: Hoja1
Table S1. Expression of miRNA-146a and miRNA-155 in the gastric lesions of children and adults infected with and without H. pylori.
miRNA levels were normalized to RNU48 and RNU6 levels.
CHILDREN			2-Delta Ct		FOLD-CHANGE	FOLD-CHANGE	2-Delta Ct		FOLD-CHANGE	FOLD-CHANGE
Helicobacter pylori Negative ( Without)	AGE (years)	SEX	miR-146a	AVERAGE	vs children Hp-	vs Adults Hp-	miR-155	AVERAGE	vs children Hp-	vs children Hp-
Gastritis
P1	12	FEMALE	1.38831				0.0109469
P3	12	MALE	0.109323				0.119493
P7	5	MALE	0.0410445				0.529732
P9	3	MALE	0.040761				0.158952
P12	2	MALE	0.104627				0
P14	9	MALE	0.747425				0
P15	10	MALE	0.5328				0
P16	11	MALE	1.53156				0
P19	9	FEMALE	0.0143116	0.501129		0.320839	0.12807	0.105244		2.56343
ADULTS
Helicobacter pylori Negative (Without)			miR-146a	AVERAGE	vs children Hp-	vs Adults Hp-	miR-155	AVERAGE	vs children Hp-	vs children Hp-
Gastritis
A1	58	FEMALE	1.32869				0.0390103
A2	67	FEMALE	0.210224				0.0106722
A3	46	MALE					0.0230355
A4	51	MALE	3.43426
A7	66	FEMALE	1.27456	1.56193	3.11683		0.0915054	0.0410558	0.390102
CHILDREN			2-Delta Ct		FOLD-CHANGE	FOLD-CHANGE	2-Delta Ct		FOLD-CHANGE	FOLD-CHANGE
Helicobacter pylori Positive (With)			miR-146a	AVERAGE	vs children Hp-	vs Adults Hp-	miR-155	AVERAGE	vs children Hp-	vs children Hp-
Gastritis
P38	2	FEMALE	11.0298				2.21402
P39	10	MALE	0.31498				0.00944216
P40	17	FEMALE	0.0460709				0.348686
P41	8	MALE	0.151075				0.00582578
P43	12	MALE	0.337587				0.296616
P44	11	MALE	8.59402				0.52003
P45	9	FEMALE	0.424352				0
P46	11	MALE	0.0193257				0
P47	9	MALE	0.025471				0.163232
P50	7	FEMALE	935.763				41.9326
P53	12	MALE	33.6686				2.15348
P54	10	MALE	94.1355				0.903335
P55	3	FEMALE	1.06437				0.0945137
P56	3	MALE	897.644				66.257
P58	14	FEMALE	2.01391				0.0651541
P59	9	FEMALE	0.177186	124.088	247.617	79.4452	0.000674762	7.66426	72.8239	186.679
ADULTS
Helicobacter pylori positive (With)			miR-146a	AVERAGE	vs children Hp-	vs Adults Hp-	miR-155	AVERAGE	vs children Hp-	vs children Hp-
Metaplasia
M51	68	MALE	0.316805				0.0227183
M52	34	FEMALE	10.2912				5.32704
M53	48	FEMALE	6.74716e-10				0.172939
M55	75	MALE	0.153893				0.026278
M58	66	MALE	12.1678				12.1678
M59	68	MALE	2.06098				0.784584
M60	63	MALE	0.259115				0.133508
M61	42	MALE	0.20805				0.607097
M63	62	MALE	0.35233				0.0490365
M64	68	MALE	20.3224				17.9387
M65	73	MALE	5.93809				3.35195
M66	53	FEMALE	2.83825				1.32409
M67	61	MALE	183.123				62.6488
M69	57	MALE	6.13331				0.0471478
M71	49	FEMALE	0.480186				0.133508
M74	69	MALE	2.18923e-08				0.467056
M75	67	MALE	0.313166				0
M76	56	FEMALE	0.364755				0.0284584
M78	52	FEMALE	0.699793	12.9486	25.8388	8.29009	0.571041	5.56851	52.9106	135.633
ADULTS
Helicobacter pylori positive (With)			miR-146a	AVERAGE	vs children Hp-	vs Adults Hp-	miR-155	AVERAGE	vs children Hp-	vs children Hp-
Follicular gastritis
F18	30	FEMALE	17.6917				2.09701
F9	24	FEMALE	6.27667				0.205185
F10	28	FEMALE	18.9615				9.33942
F29	42	FEMALE	24.9333				0.965936
F3	47	MALE	26.8156				3.37526
F32	32	MALE	10.5561				4.70763
F28	33	FEMALE	8.54452				0.558644
F34	33	MALE	132.974				8.05564
F24	57	FEMALE	15.4015				0.301452
F33	44	MALE	35.139				0.369847
F7	42	FEMALE	60.7579				1.6644
F16	52	FEMALE	56.2975				0.258816
F19	83	MALE	28.1488	34.0383	67.9232	21.7924	1.19748	2.5459	24.1905	62.0107
The expression levels of miRNA-146a and miRNA-155
Normalizes with children Hp-	Fold-Change miR-146a	Fold-Change miR-155
Adults Hp-	3.11683	0.390102
Children Hp +	247.617	79.4452
Metaplasia	23.4238	48.6059
Follicular gastritis	67.9232	24.1905
Normalizes with Adults Hp-
Children Hp -	0.320839	2.56343
Children Hp +	72.8239	186.679
Metaplasia	7.51528	124.598
Follicular gastritis	21.7924	62.0107
